# Supplementary material for: A Robust Indoor/Outdoor Navigation Filter Fusing Data from Vision and Magneto-Inertial Measurement Unit
Source: Sensors (Basel). 2017 Dec 4;17(12):2795. doi: 10.3390/s17122795 (PMC5751565; doi:10.3390/s17122795)
Supplement: Supplementary file 1 [file sensors-17-02795-s001.zip]

Archive with 1 entries (1 files):
- sensors-243323-supplementary.mp4
